# Supplementary material for: AMH in Males: Effects of Body Size and Composition on Serum AMH Levels
Source: J Clin Med. 2023 Jul 4;12(13):4478. doi: 10.3390/jcm12134478 (PMC10342968; doi:10.3390/jcm12134478)
Supplement: Supplementary file 1 [file jcm-12-04478-s001.zip]

Archive with 1 entries (1 files):
- jcm-2424267-supplementary.pdf
